# Supplementary material for: Targeting SUMO Modification of the Non-Structural Protein 5 of Zika Virus as a Host-Targeting Antiviral Strategy
Source: Int J Mol Sci. 2019 Jan 17;20(2):392. doi: 10.3390/ijms20020392 (PMC6359730; doi:10.3390/ijms20020392)
Supplement: Supplementary file 1 [file ijms-20-00392-s001.zip]

Archive with 1 entries (1 files):
- ijms-412997-SI.txt
